# Supplementary material for: The Addition of Reishi and Lion’s Mane Mushroom Powder to Pasta Influences the Content of Bioactive Compounds and the Antioxidant, Potential Anti-Inflammatory, and Anticancer Properties of Pasta
Source: Antioxidants (Basel). 2023 Mar 17;12(3):738. doi: 10.3390/antiox12030738 (PMC10044984; doi:10.3390/antiox12030738)
Supplement: Supplementary file 1 [file antioxidants-12-00738-s001.zip]

Archive with 1 entries (1 files):
- antioxidants-2211340-supplementary.pdf
